# Supplementary material for: Systematic review and network meta-analysis to compare vaccine effectiveness against porcine edema disease caused by Shiga toxin‐producing Escherichia coli
Source: Sci Rep. 2022 Apr 19;12:6460. doi: 10.1038/s41598-022-10439-x (PMC9019103; doi:10.1038/s41598-022-10439-x)
Supplement: Supplementary file 3 — Supplementary Table S1. [file 41598_2022_10439_MOESM3_ESM.xlsx]

## Sheet: Sheet1
Supplemental Table S1. Characteristics of eligible studies for assessment of vaccine effectiveness against porcine edema disease.
Author	Commercial availability	Study design	Vaccine type	Route	Antigen	Production phase11	Sample size	Outcome (Results)
								Mortality	Clinical signs12	Fecal shedding	ADG
Mallorquí et al. 2018 [a]1	Commercial (VEPURED)	Experimental study	Recombinant toxoid vaccine	IM	Recombinant Stx2e	Farrowing-Nursery	27 piglets 14 for vaccination and 13 for placebo	V: 0/14 P: 12/13	V: 8/14 P: 13/13	NR	NR
Mallorquí et al. 2018 [b]1						Farrowing-Growing	33 piglets 17 for vaccination and 16 for placebo	V: 0/17 P: 11/16	V: 1/17 P: 13/16		V: 0.7 ± 2.5 kg/day P: -1.2 ± 2.0 kg/day
Perozo et al. 2018 [a]2	Commercial (VEPURED)	Field study	Recombinant toxoid vaccine	IM	Recombinant Stx2e	Farrowing-Finishing	447 piglets 224 for vaccination and 223 for placebo	V: 1/224 P: 7/223	V: 1/224 P: 8/223	NR	V: 0.57 ± 0.08 kg P: 0.55 ± 0.08 kg
Perozo et al. 2018 [b]2							240 piglets 120 for vaccination and 120 for placebo	V: 0/120 P: 6/120	V: 0/120 P: 7/120		V: 0.62 ± 0.07 kg P: 0.60 ± 0.06 kg
Perozo et al. 2018 [c]2							241 piglets 121 for vaccination and 120 for placebo	V: 0/121 P: 7/120	V: 0/121 P: 11/120		V: 0.55 ± 0.07 kg P: 0.53 ± 0.08 kg
Perozo et al. 2018 [d]2							479 piglets 299 for vaccination and 180 for placebo	V: 1/299 P: 6/180	V: 4/299 P: 16/180		V: 0.63 ± 0.08 kg P: 0.61 ± 0.08 kg
Ohn 2020 [a]3	Commercial (VEPURED)	Field study	Recombinant toxoid vaccine	IM	Recombinant Stx2e	Farrowing-Finishing	60 piglets 30 for vaccination and 30 for placebo	V: 0/30 P: 4/30	V: 0/30 P: 7/30	NR	V: 0.718 ± 0.077kg/day P: 0.662 ± 0.077kg/day
Ohn 2020 [b]3							60 piglets 30 for vaccination and 30 for placebo	V: 0/30 P: 6/30	V: 0/30 P: 6/30		V: 0.646 ± 0.077kg/day P: 0.634 ± 0.077kg/day
Ohn 2020 [c]3							66 piglets 35 for vaccination and 31 for placebo	V: 0/35 P: 2/31	V: 0/35 P: 6/31		V: 0.620 ± 0.077kg/day P: 0.580 ± 0.077kg/day
Mesonero-Escuredo et al. 2021	Commercial (Ecoporc SHIGA)	Field study	Recombinant toxoid vaccine	IM	genetically modified recombinant Shiga-toxin-2e antigen	Farrowing-Nursery	1344 piglets 672 for vaccination and 672 for control	V: 3/672 C: 18/672	V: 5/672 C: 25/672	NR	V: 0.2984 ± 0.1080 kg/day C: 0.2933 ± 0.1041 kg/day
Bosworth et al. 1996 [a]4	Experimental candidate	Experimental study	Recombinant toxoid vaccine	SC	50 μg of mutant toxin SLT-IIe (E167Q)	Farrowing-Nursery	52 piglets 26 for vaccination and 26 for placebo	NR	V: 0/26 P: 0/26	NR	V: 0.13 ± 0.02 kg/day P: 0.08 ± 0.02 kg/day
Bosworth et al. 1996 [b]4							23 piglets 11 for vaccination and 12 for placebo		V: 0/11 P: 0/12		V: 0.31 ± 0.03 kg/day P: 0.25 ± 0.02 kg/day
Bosworth et al. 1996 [c]4							25 piglets 8 for vaccination and 17 for placebo	V: 0/8 P: 6/17	V: 0/8 P: 10/17		V: 0.38 ± 0.04 kg/day P: 0.26 ± 0.04 kg/day
Oanh et al. 2012 [a]5	Experimental candidate	Experimental study	Recombinant toxoid vaccine	IM	Stx2e toxoid purified from E. coli strains C43 DE3(pEXP132)	Nursery	9 piglets 6 for vaccination and 3 for placebo	V: 0/6 P: 2/3	V: 0/6 P: 3/3	NR	V: 0.25 ± 0.05 kg/day P: 0.23 ± 0.05 kg/day
Oanh et al. 2012 [b]5						Farrowing-Nursery	15 piglets 9 for vaccination and 6 for placebo and control	V: 0/9 C: 6/6	V: 0/9 C: 6/6		NR
Makino et al. 2001	Experimental candidate	Experimental study	Plasmid-based DNA vaccine	PO	YT106 generating mutant Stx2e toxin	Nursery	40 piglets 20 for vaccination and 20 for control	V: 0/20 C: 12/20	NR	NR	V: 0.13 ± 0.04 kg/day C: 0.06 ± 0.05 kg/day
Hamabata et al. 2019 [a]6	Experimental candidate	Experimental study	Plasmid-based DNA vaccine	PO	plasmid with codon-modified Stx2eB gene (pBI121)	Farrowing-Nursery	6 piglets 3 for vaccination and 3 for control	NR	V: 3/3 P: 3/3	V: 7.59 ± 1.16 log CFU/g P: 8.29 ± 1.60 log CFU/g	NR
Hamabata et al. 2019 [b]6							8 piglets 4 for vaccination and 4 for control		V: 3/4 P: 4/4	V: 7.49 ± 0.58 log CFU/g P: 7.89 ± 0.65 log CFU/g
Hamabata et al. 2019 [c]6					plasmid with codon-modified Stx2eB gene (pRI909)		12 piglets 8 for vaccination and 4 for control		V: 8/8 P: 4/4	V: 7.21 ± 1.03 log CFU/g P: 6.61 ± 0.70 log CFU/g
Sarrazin et al. 19977	Experimental candidate	Experimental study	Live attenuated vaccine	PO	weakly virulent E. coli strain 3064STM	Farrowing-Nursery	28 piglets 14 for vaccination and 14 for control	NR	NR	V: 4.6 ± 0.3 log CFU/g C: 7.3 ± 0.7 log CFU/g	NR
MacLeod et al. 1991 [a]8	Experimental candidate	Experimental study	Toxoid vaccine	IM	Glutaraldehyde inactivated SLT-IIv from E. coli strain TB1 (pCG6)	Nursery	12 piglets 6 for vaccination and 6 for control	V: 0/6 C: 6/6	V: 3/6 C: 6/6	NR	NR
MacLeod et al. 1991 [b]8							24 piglets 12 for vaccination and 12 for control	V: 0/12 C: 12/12	V: 3/12 C: 12/12
MacLeod et al. 1991 [c]8			anti-serum	IP			12 piglets 6 for vaccination and 6 for control	V: 0/6 C: 6/6	V: 3/6 C: 6/6
Johansen et al. 1997 [a]9	Experimental candidate	Field study	Toxoid vaccine	IM	Purified glutaraldehyde inactivated VT2e	Farrowing-Growing	255 piglets 127 for vaccination and 128 for control	V: 1/127 C: 8/128	NR	NR	V: 0.383 ± 0.077 kg/day C: 0.380 ± 0.071 kg/day
Johansen et al. 1997 [b]9							344 piglets 113 for vaccination, 114 for placebo, and 117 for control	V: 0/113 C: 20/231			V: 0.643 ± 0.082 kg/day C: 0.610 ± 0.093 kg/day
Johansen et al. 2000 [a]10	Experimental candidate	Field study	anti-serum	IM		Nursery	147 piglets 49 for vaccination, 50 for placebo, and 48 for control	V: 0/49 C: 3/33	NR	NR	NR
Johansen et al. 2000 [b]10							150 piglets 50 for vaccination, 50 for placebo, and 50 for control	V: 1/50 C: 4/34
Johansen et al. 2000 [c]10							147 piglets 49 for vaccination, 50 for placebo, and 48 for control	V: 0/49 C: 3/33
Johansen et al. 2000 [d]10							149 piglets 49 for vaccination, 50 for placebo, and 50 for control	V: 0/49 C: 4/33
Johansen et al. 2000 [e]10							146 piglets 48 for vaccination, 50 for placebo, and 48 for control	V: 0/48 C: 2/32
Johansen et al. 2000 [f]10							148 piglets 48 for vaccination, 50 for placebo, and 50 for control	V: 0/48 C: 4/33
abbreviation: IP (intraperitoneal), IM (intramuscular), SC (subcutaneous), PO (per oral), IV (intravenous), dpv (days post-vaccination), dpw (days post-weaning), dpc (days post-challenge), NR (not recorded), V (Vaccinated group), P (Placebo group), C (Control group)
1: A total of 2 trials were divided according to the onset or duration of immunity.
2: A total of 5 trials were divided according to the farms. Since edema disease did not occur on the 5th farm, a fifth trial was excluded from the study, resulting in 4 trials.
3: A total of 3 trials were divided according to the farms.
4: A total of 3 trials were divided according to the number of challenges (1 time for inducing subclinical edema disease or 4 times for inducing clinical edema disease) and rate of crude protein (17, 18, and 21%). In the second trial, clear clinical symptoms did not appear even after the 4th challenge, so the third trial was conducted under the same conditions as in the second trial by increasing…
5: A total of 2 trials were divided according to the target of the vaccine (piglets or sows).
6: A total of 3 trials were divided according to the antigens (pBI121 or pRI909), doses (0.53 or 2.3 mg), and challenge strains (1362-1 or KY010). The third trial of this study had two vaccine groups and one placebo group according to the number of vaccinations (2 or 3 times). The results of outcomes from the vaccinated groups were combined to avoid double-counting because the two vaccine groups …
7: A total of 6 groups were classified according to the type of vaccine (3064STM (F18ab), 8199RIF (F18ac), or not vaccination) and challenge strains (3064STM, or 8199RIF). However, since F18ac of E. coli is a factor related to post-weaning diarrhea in pigs, only the group using the F18ab factor was recorded in the table (vaccination group for vaccinate and challenge only the strain associated wit…
8: A total of 3 trials were divided according to the timing of vaccination (farrowing or post-weaning) and vaccine type (toxoid or anti-serum).
9: A total of 2 trials were divided according to the farms. As for the second trial, placebo and control group were presented together. Since there is a risk of selection bias if only one type of control was used, data of the placebo and control group was pooled as one control group.
10: The experiment was conducted on three farms, but data from the second farm were excluded from the study as edema disease did not outbreak. A total of 6 trials were divided according to the two farms and the three vaccination doses (2, 4, and 6ml). Since the three vaccine groups (2, 4, 6 ml) share a same control group, a double-counting issue may arise. The sample size of the control group is …
11: The production phase refers to the growing stage to which the pigs correspond during the experimental period. Phases were divided into farrowing (from birth to weaning), nursery (during 6 to 8 weeks after weaning), growing (from end of nursery to 3 months-old), and finishing (from 3 months-old to market ready).
12: In a study in which clinical symptoms were recorded for each individual, pigs who showed Normal signs (loss of appetite, depression, wasting), edema (palpebral or throat edema), or neurological signs (convulsion, rear-leg ataxia, extensor rigidity, lateral recumbency, tremors, paralysis, dyspnea, opisthotonos, sudden death) were judged to have clinical symptoms of edema disease. In a study th…
