# Supplementary material for: Systematic review and network meta-analysis to compare vaccine effectiveness against porcine edema disease caused by Shiga toxin‐producing Escherichia coli
Source: Sci Rep. 2022 Apr 19;12:6460. doi: 10.1038/s41598-022-10439-x (PMC9019103; doi:10.1038/s41598-022-10439-x)
Supplement: Supplementary file 4 — Supplementary Table S2. [file 41598_2022_10439_MOESM4_ESM.xlsx]

## Sheet: Sheet1
Supplemental Table S2. Results of influence analyses for average daily gain (ADG) in vaccinated pigs
	Hedges' g	95% CI	p	95% prediction interval	I 2	95% CI
Main analysis	0.7266	[0.2668; 1.1864]	< 0.01	[-0.9436; 2.3968]	0.854	[77.8%; 90.4%]
Influential cases Removed1	0.3012	[0.1262; 0.4762]	< 0.01	[-0.1100; 0.7124]	0.65	[36.9%; 80.6%]
1 Removed as outliers: Bosworth et al. 1996 [a], [b], and [c]; CI: confidence intervals
