# Supplementary material for: Systematic review and network meta-analysis to compare vaccine effectiveness against porcine edema disease caused by Shiga toxin‐producing Escherichia coli
Source: Sci Rep. 2022 Apr 19;12:6460. doi: 10.1038/s41598-022-10439-x (PMC9019103; doi:10.1038/s41598-022-10439-x)
Supplement: Supplementary file 5 — Supplementary Table S3. [file 41598_2022_10439_MOESM5_ESM.xlsx]

## Sheet: Sheet1
Supplemental Table S3. Results of a subgroup analysis of average daily gain (ADG) of vaccinated pigs
	k1	Hedges' g	95% CI	p	I 2	95% CI	psubgroup
Commercial availability							< 0.05
Commercial vaccine	9	0.26	[0.11; 0.40]	< 0.01	0.534	[1.1%; 78.1%]
Experimental vaccine candidates	7	1.37	[0.29; 2.44]	< 0.05	0.92	[86.1%; 95.4%]
Study types							< 0.01
Experimental study	7	1.44	[0.42; 2.47]	< 0.05	0.919	[85.9%; 95.4%]
Field study	9	0.25	[0.13; 0.38]	< 0.01	0.519	[0.0%; 77.4%]
Vaccine types							< 0.01
Recombinant toxoid vaccine	13	0.77	[0.22; 1.33]	< 0.05	0.862	[78.0%; 91.3%]
Plasmid-based DNA vaccine	1	1.52	[0.80; 2.23]	< 0.0001
Toxoid vaccine	2	0.21	[-1.87; 2.29]	0.425	0.729	[0.0%; 93.9%]
Route of vaccination							< 0.0001
Intramuscular	12	0.25	[0.13; 0.36]	< 0.001	0.478	[0.0%; 73.2%]
Subcutaneous	3	2.51	[1.87; 3.15]	< 0.01	0	[0.0%; 89.6%]
Per Oral	1	1.52	[0.80; 2.23]	< 0.0001
1 Number of trials; CI: confidence intervals
